# Supplementary material for: Association of Human Cytomegalovirus exposure with tuberculosis disease in South African adults with presumptive tuberculosis
Source: PLOS Glob Public Health. 2026 May 19;6(5):e0006001. doi: 10.1371/journal.pgph.0006001 (PMC13186327; doi:10.1371/journal.pgph.0006001)
Supplement: S1 Data — (XLSX) [file pgph.0006001.s001.xlsx]

## Sheet: Sheet1
CurrentCoughTBScore	ChestPain	Hb	RespiratoryRate	WBC	HIVStatus	AbsoluteCD4	CurrentlySmoking	PreviouslySmoking	MtbCulture	TTP(Days)	UltraResult	UltraSemiquantitification	UltraResistance	PreviousTB	HCMVqPCRResult	Ct-value	HCMVqPCRCopies/ml	Date IgG avidity assay run	Extinction with urea	Extinction without urea	% RAI	HCMVIgGavidity	Date HCMV IgM run	Cal extinction(IgM)	Sample extinction	Ratio	HCMVIgM
Yes	Yes	14	18	8.24	Positive	387	Yes		Negative		MTB not detected			No	Negative	Undetermined		2024-10-02	0.32	0.465	68.8172	Indication of high-avidity	2024-10-03	0.587	0.079	0.134583	Negative
Yes	Yes	12.9	18	13.05	Negative		Yes		Negative		MTB not detected			No	Negative	Undetermined		2024-10-02	0.34	0.409	83.1296	Indication of high-avidity	2024-10-03	0.587	0.052	0.088586	Negative
Yes	Yes	13.3	26	4.51	Positive	241	No	No	Positive	4	MTB detected	Medium	Rif resistance not detected	No	Negative	Undetermined		2024-10-02	0.734	0.829	88.5404	Indication of high-avidity	2024-10-03	0.587	0.132	0.224872	Negative
Yes	No	9.8	28	7.41	Negative		No	No	Positive	5	MTB detected	High	Rif resistance not detected	No	Positive	34.68	362.85	2024-10-02	0.373	0.462	80.7359	Indication of high-avidity	2024-10-03	0.587	0.128	0.218058	Negative
Yes	Yes	16.5	24	8.48	Negative		No	Yes	Negative		MTB not detected			No	Negative	Undetermined		2024-10-02	0.295	0.363	81.2672	Indication of high-avidity	2024-10-03	0.587	0.11	0.187394	Negative
Yes	Yes	16	16	8.53	Negative		No	No	Negative		MTB not detected			No	Negative	Undetermined		2024-10-02	0.299	0.366	81.694	Indication of high-avidity	2024-10-03	0.587	0.163	0.277683	Negative
Yes	Yes	13.3	18	7.04	Negative		Yes		Negative		MTB not detected			Yes	Negative	Undetermined		2024-10-02	0.403	0.484	83.2645	Indication of high-avidity	2024-10-03	0.587	0.034	0.0579216	Negative
Yes	No	14.3	26	9.06	Negative		Yes		Positive	6	MTB detected	Medium	Rif resistance not detected	Yes	Negative	Undetermined		2024-10-02	0.449	0.571	78.634	Indication of high-avidity	2024-10-03	0.587	0.116	0.197615	Negative
Yes	Yes	13.4	18	7.75	Positive	290	Yes		Negative		MTB not detected			Yes	Negative	Undetermined		2024-10-02	0.654	0.807	81.0409	Indication of high-avidity	2024-10-03	0.587	0.063	0.107325	Negative
Yes	Yes	11.9	22	60.2	Positive	807	No	Yes	Negative		MTB not detected			Yes	Negative	Undetermined		2024-10-02	0.505	0.595	84.8739	Indication of high-avidity	2024-10-03	0.587	0.119	0.202726	Negative
Yes	Yes	14.1	24	12.25	Negative		Yes		Positive	5	MTB detected	High	Rif resistance not detected	No	Negative	Undetermined		2024-10-02	0.481	0.541	88.9094	Indication of high-avidity	2025-02-14	0.683	0.209	0.306003	Negative
Yes	Yes	10.5	26	16.9	Negative		No	Yes	Positive	5	MTB detected	Medium	Rif resistance not detected	No	Negative	Undetermined		2024-10-02	0.361	0.569	63.4446	Indication of high-avidity	2024-10-03	0.587	0.906	1.54344	Positive
Yes	Yes	14.7	20	4.67	Positive	634	Yes		Negative		MTB not detected			No	Negative	Undetermined		2024-10-02	0.443	0.593	74.7049	Indication of high-avidity	2024-10-03	0.587	1.448	2.46678	Positive
Yes	Yes	12.7	18	3.75	Positive		No	No	Negative		MTB not detected			Yes	Negative	Undetermined		2024-10-02	0.419	0.497	84.3058	Indication of high-avidity	2024-10-03	0.587	0.044	0.0749574	Negative
Yes	Yes	15.6	20	5.68	Negative		Yes		Negative		MTB not detected			Yes	Negative	Undetermined		2024-11-08	1.065	1.185	89.8734	Indication of high-avidity	2024-11-08	0.669	0.066	0.0986547	Negative
Yes	No	14	24	6.39	Negative		No	No	Negative		MTB not detected			No	Negative	Undetermined		2024-10-02	0.34	0.448	75.8929	Indication of high-avidity	2024-10-03	0.587	0.244	0.415673	Negative
Yes	Yes	16.7	24	4.7	Negative		No	No	Negative		MTB not detected			Yes	Negative	Undetermined		2024-10-02	0.641	0.788	81.3452	Indication of high-avidity	2024-10-03	0.587	0.069	0.117547	Negative
Yes	Yes	10.3	24	12.32	Positive	274	No	Yes	Negative		MTB not detected			No	Negative	Undetermined		2024-10-02	0.355	0.419	84.7255	Indication of high-avidity	2024-10-03	0.587	0.114	0.194208	Negative
Yes	Yes	13.6	18	7.43	Negative		Yes		Negative		MTB not detected			Yes	Positive	28.199	7804.8	2024-10-02	0.252	0.311	81.0289	Indication of high-avidity	2024-10-03	0.587	0.053	0.0902896	Negative
Yes	Yes	15.7	22	4.18	Positive	17	No	No	Positive	7	MTB detected	Medium	Rif resistance not detected	No	Positive	28.67	6068.1	2024-10-02	0.43	0.559	76.9231	Indication of high-avidity	2024-10-03	0.587	1.162	1.97956	Positive
Yes	Yes	16	16	3.9	Negative		No	Yes	Negative		MTB not detected			No	Negative	Undetermined		2024-10-02	0.277	0.357	77.591	Indication of high-avidity	2024-10-03	0.587	0.359	0.611584	Negative
Yes	Yes	13	24	5.54	Negative		Yes		Positive	9	MTB detected	Medium	Rif resistance not detected	Yes	Negative	Undetermined		2024-10-02	0.38	0.465	81.7204	Indication of high-avidity	2024-10-03	0.587	0.136	0.231687	Negative
Yes	No	15.6	20	3.95	Negative		No	Yes	Negative		MTB not detected			No	Negative	Undetermined		2024-10-02	0.32	0.441	72.5624	Indication of high-avidity	2024-10-03	0.587	0.233	0.396934	Negative
Yes	No	16	96	7.75	Negative		Yes		Negative		MTB not detected			Yes	Negative	Undetermined		2024-10-02	0.371	0.519	71.4836	Indication of high-avidity	2024-10-03	0.587	0.091	0.155026	Negative
Yes	No	9.3	30	11.26	Negative		Yes		Positive	7	MTB detected	High	Rif resistance detected	Yes	Negative	Undetermined		2024-10-02	0.578	0.618	93.5275	Indication of high-avidity	2024-10-03	0.587	0.126	0.214651	Negative
Yes	Yes	12.3	22	8.41	Negative		No	Yes	Positive	8	MTB detected	Medium	Rif resistance detected	No	Negative	Undetermined		2024-10-02	0.304	0.358	84.9162	Indication of high-avidity	2024-10-03	0.587	0.118	0.201022	Negative
Yes	Yes	15.8	18	6.87	Negative		Yes		Negative		MTB not detected			No	Negative	Undetermined		2024-10-02	0.266	0.402	66.1692	Indication of high-avidity	2024-10-03	0.587	0.047	0.0800681	Negative
Yes	Yes	13.7	20	4.97	Positive	416	Yes		Negative		MTB not detected			Yes	Negative	Undetermined		2024-10-02	0.513	0.655	78.3206	Indication of high-avidity	2024-10-03	0.587	0.015	0.0255537	Negative
Yes	No	11.7	28	8.15	Negative		No	Yes	Positive	12	MTB detected	Medium	Rif resistance not detected	No	Negative	Undetermined		2024-10-02	0.353	0.51	69.2157	Indication of high-avidity	2024-10-03	0.587	0.042	0.0715503	Negative
Yes	No	14.1	24	4.1	Positive	216	No	Yes	Negative		MTB not detected			No	Negative	Undetermined		2024-10-02	0.367	0.512	71.6797	Indication of high-avidity	2024-10-03	0.587	1.845	3.1431	Positive
Yes	Yes	13.3	18	10.22	Negative		No	No	Negative		MTB not detected			No	Negative	Undetermined		2024-10-02	0.374	0.462	80.9524	Indication of high-avidity	2024-10-03	0.587	0.1	0.170358	Negative
Yes	Yes	20.5	24	7.57	Negative		No	No	Negative		MTB not detected			Yes	Negative	Undetermined		2024-10-02	0.221	0.277	79.7834	Indication of high-avidity	2024-10-03	0.587	0.142	0.241908	Negative
Yes	No	10	22	3.48	Positive		No	No	Negative		MTB not detected			No	Negative	Undetermined		2024-10-02	0.438	0.566	77.3852	Indication of high-avidity	2024-10-03	0.587	0.027	0.0459966	Negative
Yes	Yes	17.5	22	6.04	Negative		Yes		Negative		MTB not detected			No	Negative	Undetermined		2024-10-02	0.502	0.698	71.9198	Indication of high-avidity	2024-10-03	0.587	0.157	0.267462	Negative
Yes	No	9.1	24	15.74	Positive	19	Yes		Positive	7	MTB detected	Medium	Rif resistance not detected	No	Negative	Undetermined		2024-10-02	0.458	0.553	82.821	Indication of high-avidity	2024-10-03	0.587	0.072	0.122658	Negative
Yes	No	13.9	22	4.88	Positive	378	No	No	Negative		MTB not detected			No	Negative	Undetermined		2024-10-02	0.296	0.435	68.046	Indication of high-avidity	2024-10-03	0.587	0.074	0.126065	Negative
Yes	Yes	15.4	24	10.81	Negative		Yes		Negative		MTB not detected			No	Negative	Undetermined		2024-10-02	0.295	0.387	76.2274	Indication of high-avidity	2024-10-03	0.587	0.225	0.383305	Negative
Yes	No	8.3	44	8.92	Positive	218	No	Yes	Positive	4	MTB detected	High	Rif resistance not detected	Yes	Positive	37.389	57.6	2024-10-02	0.287	0.459	62.5272	Indication of high-avidity	2024-10-03	0.587	0.028	0.0477002	Negative
Yes	Yes	13.5	24	5.29	Positive	135	No	No	Negative		MTB not detected			Yes	Negative	Undetermined		2024-10-02	0.311	0.41	75.8537	Indication of high-avidity	2024-10-03	0.587	0.063	0.107325	Negative
Yes	No	16.5	24	7.52	Negative		No	No	Negative		MTB not detected			No	Negative	Undetermined		2024-10-02	0.264	0.426	61.9718	Indication of high-avidity	2024-10-03	0.587	0.258	0.439523	Negative
Yes	Yes	14.2	20	5.69	Negative		No	No	Positive	6	MTB detected	Medium	Rif resistance not detected	No	Negative	Undetermined		2024-10-02	0.089	0.108	82.4074	Indication of high-avidity	2024-10-03	0.587	0.131	0.223169	Negative
Yes	Yes	13.8	20	5.72	Negative		Yes		Negative		MTB not detected			No	Negative	Undetermined		2024-11-08	1.706	1.885	90.504	Indication of high-avidity	2024-10-03	0.587	0.032	0.0545145	Negative
Yes	Yes	14	24	4.01	Positive	486	Yes		Negative		MTB not detected			Yes	Negative	Undetermined		2024-11-08	2.337	2.493	93.7425	Indication of high-avidity	2024-10-03	0.587	0.044	0.0749574	Negative
Yes	No	13.4	22	5.05	Negative		Yes		Positive	12	MTB detected	Low	Rif resistance not detected	No	Negative	Undetermined		2024-10-02	0.07	0.079	88.6076	Indication of high-avidity	2024-10-03	0.587	0.07	0.11925	Negative
Yes	No	12.4	22	4.92	Positive	1025	No	No	Negative		MTB not detected			No	Negative	Undetermined		2024-10-02	0.086	0.117	73.5043	Indication of high-avidity	2024-10-03	0.587	0.091	0.155026	Negative
Yes	No	17.7	24	7.82	Positive	299	Yes		Negative		MTB not detected			Yes	Negative	Undetermined		2024-10-02	0.154	0.175	88	Indication of high-avidity	2024-10-03	0.587	0.017	0.0289608	Negative
Yes	Yes	10.8	28	9.68	Negative		Yes		Positive	6	MTB detected	High	Rif resistance not detected	No	Positive	37.417	55.8	2024-11-08	2.031	2.126	95.5315	Indication of high-avidity	2024-10-03	0.587	0.208	0.354344	Negative
Yes	No	11.6	20	12.15	Negative		No	Yes	Positive	5	MTB detected	High	Rif resistance not detected	No	Negative	Undetermined		2024-10-02	0.126	0.15	84	Indication of high-avidity	2024-10-03	0.587	0.072	0.122658	Negative
Yes	No	13.6	24	8.13	Positive	352	Yes		Negative		MTB not detected			Yes	Negative	Undetermined		2024-10-02	0.159	0.189	84.127	Indication of high-avidity	2024-10-03	0.587	0.015	0.0255537	Negative
Yes	Yes	14.3	22	12.27	Negative		Yes		Negative		MTB not detected			No	Negative	Undetermined		2024-10-02	0.251	0.259	96.9112	Indication of high-avidity	2024-10-03	0.587	0.095	0.16184	Negative
Yes	No	12.3	20	7.65	Positive	1196	Yes		Negative		MTB not detected			No	Negative	Undetermined		2024-10-02	0.123	0.134	91.791	Indication of high-avidity	2024-10-03	0.587	0.046	0.0783646	Negative
Yes	No	12	30	9.47	Positive		Yes		Positive	3	MTB detected	High	Rif resistance not detected	No	Negative	Undetermined		2024-10-02	0.136	0.211	64.455	Indication of high-avidity	2024-10-03	0.587	0.04	0.0681431	Negative
Yes	No	12	32	7.4	Positive	66	Yes		Positive	7	MTB detected	Medium	Rif resistance not detected	No	Negative	Undetermined		2024-11-08	2.288	2.363	96.8261	Indication of high-avidity	2024-10-03	0.587	0.06	0.102215	Negative
Yes	No	14.1	20	5.47	Positive	434	Yes		Positive	5	MTB detected	High	Rif resistance not detected	Yes	Negative	Undetermined		2024-11-08	1.554	1.697	91.5734	Indication of high-avidity	2024-10-03	0.587	0.111	0.189097	Negative
Yes	Yes	10.4	18	13.9	Negative		No	Yes	Positive	6	MTB detected	Low	Rif resistance detected	No	Negative	Undetermined		2024-10-02	0.181	0.198	91.4141	Indication of high-avidity	2024-10-03	0.587	0.952	1.62181	Positive
Yes	No	11.5	20	14.74	Negative		No	Yes	Positive	8	MTB detected	Medium	Rif resistance detected	Yes	Negative	Undetermined		2024-10-02	0.111	0.116	95.6897	Indication of high-avidity	2024-10-03	0.587	0.077	0.131175	Negative
Yes	Yes	13.2	24	4.81	Positive	1054	Yes		Negative		MTB not detected			No	Negative	Undetermined		2024-10-02	0.092	0.139	66.1871	Indication of high-avidity	2024-10-03	0.587	0.134	0.228279	Negative
Yes	Yes	12.5	26	16.14	Positive	306	No	Yes	Negative		MTB not detected			No	Positive	35.778	136.2	2024-11-08	2.397	2.59	92.5483	Indication of high-avidity	2024-10-03	0.587	0.027	0.0459966	Negative
Yes	Yes	11.6	18	9.07	Positive	641	No	Yes	Negative		MTB not detected			No	Negative	Undetermined		2024-10-02	0.173	0.204	84.8039	Indication of high-avidity	2024-10-03	0.587	0.075	0.127768	Negative
Yes	Yes	15.6	24	9	Negative		Yes		Negative		MTB not detected			No	Negative	Undetermined		2024-10-02	0.136	0.17	80	Indication of high-avidity	2024-10-03	0.587	0.054	0.0919932	Negative
Yes	Yes	11.5	18	4.5	Negative		No	No	Negative		MTB not detected			No	Negative	Undetermined		2024-10-02	0.093	0.114	81.5789	Indication of high-avidity	2024-10-03	0.587	0.06	0.102215	Negative
Yes	No	9.7	26	14.75	Positive	119	No	No	Positive	13	MTB detected	Low	Rif resistance not detected	Yes	Negative	Undetermined		2025-02-14	0.43	0.559	76.9231	Indication of high-avidity	2024-10-03	0.587	0.903	1.53833	Positive
Yes	Yes	16.5	20	7.92	Negative		Yes		Negative		MTB not detected			No	Negative	Undetermined		2024-10-02	0.111	0.12	92.5	Indication of high-avidity	2024-10-03	0.587	1.49	2.53833	Positive
Yes	Yes	11.5	20	4.92	Positive	212	No	No	Positive	9	MTB detected	Low	Rif resistance not detected	No	Negative	Undetermined		2024-10-02	0.144	0.149	96.6443	Indication of high-avidity	2024-10-03	0.587	0.045	0.076661	Negative
Yes	Yes	11.1	30	8.06	Negative		No	Yes	Positive	7	MTB detected	Medium	Rif resistance not detected	No	Negative	Undetermined		2024-10-02	0.123	0.143	86.014	Indication of high-avidity	2024-10-03	0.587	0.073	0.124361	Negative
Yes	Yes	14.9	18	3.11	Positive	179	Yes		Negative		MTB not detected			Yes	Negative	Undetermined		2024-10-02	0.119	0.165	72.1212	Indication of high-avidity	2024-10-03	0.587	0.225	0.383305	Negative
Yes	Yes	14.6	18	8.43	Negative		Yes		Negative		MTB not detected			Yes	Negative	Undetermined		2024-10-02	0.084	0.131	64.1221	Indication of high-avidity	2024-10-03	0.587	0.056	0.0954003	Negative
Yes	Yes	11.3	30	29.9	Negative		Yes		Negative		MTB not detected			No	Negative	Undetermined		2024-10-02	0.139	0.222	62.6126	Indication of high-avidity	2024-10-03	0.587	0.084	0.143101	Negative
Yes	Yes	15	16	4.54	Negative		No	No	Negative		MTB not detected			No	Negative	Undetermined		2025-02-14	0.505	0.595	84.8739	Indication of high-avidity	2024-10-03	0.587	0.092	0.156729	Negative
Yes	Yes	9.9	28	11.72	Positive	632	Yes		Positive	5	MTB detected	High	Rif resistance not detected	Yes	Negative	Undetermined		2024-10-02	0.09	0.092	97.8261	Indication of high-avidity	2024-10-03	0.587	0.093	0.158433	Negative
Yes	Yes	11.8	24	5.6	Positive	416	Yes		Negative		MTB not detected			No	Negative	Undetermined		2024-11-08	1.797	1.99	90.3015	Indication of high-avidity	2024-10-03	0.587	0.208	0.354344	Negative
Yes	Yes	15.3	22	4.67	Negative		No	No	Negative		MTB not detected			Yes	Negative	Undetermined		2024-10-02	0.181	0.2	90.5	Indication of high-avidity	2025-02-14	0.683	0.165	0.241581	Negative
Yes	No	13.5	24	5.29	Positive	296	Yes		Negative		MTB not detected			No	Negative	Undetermined		2024-10-02	0.147	0.292	50.3425	Indication of high-avidity	2024-10-03	0.587	0.065	0.110733	Negative
Yes	Yes	14.5	20	8.61	Positive	574	No	No	Negative		MTB not detected			No	Negative	Undetermined		2024-10-02	0.19	0.162	117.284	Indication of high-avidity	2024-10-03	0.587	0.098	0.166951	Negative
No	Yes	14.5	22	3.12	Positive	247	No	Yes	Negative		MTB not detected			No	Negative	Undetermined		2024-10-02	0.063	0.085	74.1176	Indication of high-avidity	2024-10-03	0.587	0.021	0.0357751	Negative
Yes	Yes	12.5	18	8.87	Negative		No	No	Negative		MTB not detected			No	Negative	Undetermined		2024-10-02	0.067	0.116	57.7586	Indication of high-avidity	2024-10-03	0.587	0.051	0.0868825	Negative
Yes	Yes	12.3	28	10.67	Negative		Yes		Negative		MTB not detected			No	Negative	Undetermined		2024-10-02	0.081	0.107	75.7009	Indication of high-avidity	2024-10-03	0.587	0.036	0.0613288	Negative
Yes	No	12.4	30	10.22	Positive	223	No	Yes	Positive	6	MTB detected	Medium	Rif resistance not detected	No	Negative	Undetermined		2024-10-02	0.014	0.039	35.8974	Indication of low-avidity	2024-10-03	0.587	0.019	0.032368	Negative
Yes	Yes	15.8	22	5.25	Positive	598	No	No	Negative		MTB not detected			No	Negative	Undetermined		2024-10-02	0.206	0.226	91.1504	Indication of high-avidity	2024-10-03	0.587	0.051	0.0868825	Negative
Yes	Yes	14.5	18	10.66	Negative		Yes		Positive	16	MTB detected	Very Low	Rif resistance not detected	No	Negative	Undetermined		2024-10-02	0.14	0.158	88.6076	Indication of high-avidity	2024-10-03	0.587	0.087	0.148211	Negative
Yes	Yes	12.8	18	9.48	Positive	590	No	No	Negative		MTB not detected			Yes	Negative	Undetermined		2024-10-02	0.05	0.063	79.3651	Indication of high-avidity	2024-10-03	0.587	0.069	0.117547	Negative
Yes	No	16.6	18	10.19	Positive	731	Yes		Negative		MTB not detected			Yes	Negative	Undetermined		2024-11-08	1.077	1.292	83.3591	Indication of high-avidity	2024-10-03	0.587	0.065	0.110733	Negative
Yes	Yes	14.9	24	4.26	Negative		No	Yes	Negative		MTB not detected			No	Negative	Undetermined		2025-02-14	0.449	0.571	78.634	Indication of high-avidity	2024-10-03	0.587	0.028	0.0477002	Negative
Yes	No	15.1	18	9.36	Negative		No	Yes	Positive	3	MTB detected	Very Low	Rif resistance not detected	Yes	Negative	Undetermined		2024-10-07	1.554	1.845	84.2276	Indication of high-avidity	2024-10-07	0.528	0.115	0.217803	Negative
Yes	Yes	14.6	18	8.8	Positive	581	Yes		Negative		MTB not detected			No	Negative	Undetermined		2024-10-07	1.255	1.574	79.7332	Indication of high-avidity	2024-10-07	0.528	0.052	0.0984848	Negative
Yes	Yes	11.3	26	9.3	Positive	335	No	Yes	Positive	5	MTB detected	High	Rif resistance not detected	Yes	Negative	Undetermined		2024-10-07	1.701	1.903	89.3852	Indication of high-avidity	2024-10-07	0.528	0.042	0.0795455	Negative
Yes	No	14.8	22	10.78	Negative		Yes		Positive	7	MTB detected	High	Rif resistance not detected	No	Negative	Undetermined		2024-10-07	0.699	0.886	78.8939	Indication of high-avidity	2024-10-07	0.528	0.055	0.104167	Negative
Yes	Yes	15.4	26	8.51	Negative		Yes		Negative		MTB not detected			No	Negative	Undetermined		2024-10-07	1.181	1.389	85.0252	Indication of high-avidity	2024-10-07	0.528	0.046	0.0871212	Negative
Yes	No	10.1	19	4.86	Positive	150	No	No	Negative		MTB not detected			No	Negative	Undetermined		2024-10-07	1.394	1.687	82.6319	Indication of high-avidity	2024-10-07	0.528	0.037	0.0700758	Negative
Yes	Yes	12.8	26	9.72	Positive	380	Yes		Positive	13	MTB detected	Trace	Rif resistance detected	Yes	Negative	Undetermined		2024-10-07	0.931	1.295	71.8919	Indication of high-avidity	2024-10-07	0.528	0.046	0.0871212	Negative
Yes	Yes	14.9	26	13.29	Negative		No	Yes	Negative		MTB not detected			No	Negative	Undetermined		2024-10-07	1.315	1.552	84.7294	Indication of high-avidity	2024-10-07	0.528	0.097	0.183712	Negative
No	Yes	15.1	18	6.74	Negative		Yes		Negative		MTB not detected			No	Negative	Undetermined		2024-10-07	1.232	1.51	81.5894	Indication of high-avidity	2024-10-07	0.528	0.03	0.0568182	Negative
Yes	No	12.4	18	5.22	Positive	68	No	No	Negative		MTB not detected			No	Positive	38.686	42	2024-12-09	2.883	3.118	92.4631	Indication of high-avidity	2024-12-09	0.484	0.635	1.31198	Positive
Yes	Yes	14.3	28	6.42	Positive	548	No	No	Negative		MTB not detected			Yes	Negative	Undetermined		2024-10-07	1.45	1.701	85.244	Indication of high-avidity	2024-10-07	0.528	0.122	0.231061	Negative
Yes	No	15.4	16	6.92	Negative		Yes		Positive	7	MTB detected	Medium	Rif resistance not detected	No	Negative	Undetermined		2024-10-07	0.516	0.748	68.984	Indication of high-avidity	2024-10-07	0.528	0.218	0.412879	Negative
Yes	Yes	16.5	20	4.32	Negative		No	No	Negative		MTB not detected			No	Negative	Undetermined		2024-10-07	0.947	1.203	78.7199	Indication of high-avidity	2024-10-07	0.528	0.25	0.473485	Negative
Yes	Yes	10.8	20	10.57	Positive	45	No	No	Positive	8	MTB detected	Very Low	Rif resistance not detected	No	Positive	38.36	30.66	2024-10-07	1.674	1.797	93.1553	Indication of high-avidity	2024-10-07	0.528	0.034	0.0643939	Negative
Yes	Yes	14.3	16	3.48	Positive	614	Yes		Positive	7	MTB detected	Low	Rif resistance not detected	No	Negative	Undetermined		2024-10-07	1.564	1.767	88.5116	Indication of high-avidity	2024-10-07	0.528	0.04	0.0757576	Negative
Yes	Yes	15.4	18	7.79	Positive	285	Yes		Positive	7	MTB detected	High	Rif resistance not detected	No	Positive	37.72	47.07	2024-10-07	1.454	1.574	92.3761	Indication of high-avidity	2024-10-07	0.528	0.029	0.0549242	Negative
Yes	Yes	0	22		Negative		No	No	Positive	8	MTB detected	Medium	Rif resistance not detected	No	Negative	Undetermined		2024-10-07	1.464	1.699	86.1683	Indication of high-avidity	2024-10-07	0.528	0.31	0.587121	Negative
Yes	No	13.1	17	10.69	Negative		Yes		Negative		MTB not detected			Yes	Negative	Undetermined		2024-10-07	0.667	0.85	78.4706	Indication of high-avidity	2024-10-07	0.528	0.055	0.104167	Negative
Yes	No	13.1	16	12.72	Positive	628	No	Yes	Positive	8	MTB detected	High	Rif resistance not detected	No	Negative	Undetermined		2024-10-07	1.464	1.697	86.2699	Indication of high-avidity	2024-10-07	0.528	0.219	0.414773	Negative
Yes	Yes	13.9	16	6.91	Negative		No	Yes	Negative		MTB not detected			Yes	Negative	Undetermined		2024-10-07	0.673	1.004	67.0319	Indication of high-avidity	2024-10-07	0.528	0.027	0.0511364	Negative
Yes	Yes	16.4	20	3.16	Positive	22	No	Yes	Negative		MTB not detected			Yes	Negative	Undetermined		2024-10-07	1.575	1.796	87.6949	Indication of high-avidity	2024-10-07	0.528	0.185	0.350379	Negative
Yes	No	12.5	24	5.66	Positive	209	No	No	Negative		MTB not detected			No	Negative	Undetermined		2024-10-07	1.875	2.049	91.5081	Indication of high-avidity	2024-10-07	0.528	0.178	0.337121	Negative
Yes	Yes	10.5	22	8.21	Negative		No	Yes	Negative		MTB not detected			Yes	Negative	Undetermined		2024-10-07	1.167	1.583	73.7208	Indication of high-avidity	2024-10-07	0.528	0.095	0.179924	Negative
Yes	Yes	12.2	22	9.06	Positive	466	Yes		Negative		MTB not detected			Yes	Negative	Undetermined		2024-10-07	1.562	1.801	86.7296	Indication of high-avidity	2024-10-07	0.528	0.037	0.0700758	Negative
Yes	No	16.3	18	4.58	Negative		Yes		Negative		MTB not detected			No	Negative	Undetermined		2024-10-07	0.545	0.843	64.6501	Indication of high-avidity	2024-10-07	0.528	0.173	0.327652	Negative
Yes	Yes	16.7	20	4.78	Negative		No	No	Negative		MTB not detected			No	Negative	Undetermined		2024-10-07	0.728	0.941	77.3645	Indication of high-avidity	2024-10-07	0.528	0.107	0.202652	Negative
Yes	Yes	14.4	18	4.02	Positive		Yes		Negative		MTB not detected			Yes	Negative	Undetermined		2024-10-07	1.181	1.441	81.957	Indication of high-avidity	2024-10-07	0.528	0.189	0.357955	Negative
Yes	Yes	15	28	8.62	Positive	310	No	No	Positive	3	MTB detected	High	Rif resistance not detected	Yes	Negative	Undetermined		2024-10-07	1.641	1.917	85.6025	Indication of high-avidity	2024-10-07	0.528	0.036	0.0681818	Negative
Yes	Yes	13.9	24	5.99	Negative		No	No	Negative		MTB not detected			No	Negative	Undetermined		2024-10-07	1.047	1.341	78.0761	Indication of high-avidity	2024-10-07	0.528	0.078	0.147727	Negative
No	Yes	14.8	24	4.34	Negative		No	Yes	Negative		MTB not detected			No	Negative	Undetermined		2024-10-07	1.386	1.614	85.8736	Indication of high-avidity	2024-10-07	0.528	0.195	0.369318	Negative
Yes	Yes	13.7	28	7.1	Negative		No	No	Negative		MTB not detected			Yes	Negative	Undetermined		2024-10-07	0.856	1.315	65.0951	Indication of high-avidity	2024-10-07	0.528	1.143	2.16477	Positive
Yes	Yes	14.4	18	6.07	Negative		No	Yes	Negative		MTB not detected			No	Negative	Undetermined		2024-10-07	1.394	1.632	85.4167	Indication of high-avidity	2024-10-07	0.528	0.027	0.0511364	Negative
Yes	No	14.3	26	7.32	Positive	583	No	No	Negative		MTB not detected			Yes	Negative	Undetermined		2024-10-07	1.37	1.593	86.0013	Indication of high-avidity	2024-10-07	0.528	0.048	0.0909091	Negative
Yes	Yes	11.4	28	9.77	Negative		Yes		Positive	5	MTB detected	High	Rif resistance not detected	No	Negative	Undetermined		2024-10-07	1.449	1.675	86.5075	Indication of high-avidity	2024-10-07	0.528	0.068	0.128788	Negative
Yes	Yes	14.9	20	7.25	Negative		Yes		Negative		MTB not detected			Yes	Negative	Undetermined		2024-10-07	0.189	0.298	63.4228	Indication of high-avidity	2024-10-07	0.528	0.073	0.138258	Negative
Yes	Yes	14.9	22	4.48	Positive	637	Yes		Negative		MTB not detected			Yes	Negative	Undetermined		2024-10-07	1.402	1.565	89.5847	Indication of high-avidity	2024-10-07	0.528	0.07	0.132576	Negative
Yes	No	15.9	18	10.88	Negative		No	No	Positive	6	MTB detected	Medium	Rif resistance not detected	No	Negative	Undetermined		2024-10-07	0.968	1.205	80.332	Indication of high-avidity	2024-10-07	0.528	0.073	0.138258	Negative
Yes	No	12.2	21	6.4	Positive	295	No	No	Positive	12	MTB detected	Medium	Rif resistance not detected	No	Negative	Undetermined		2024-10-07	0.937	1.256	74.6019	Indication of high-avidity	2024-10-07	0.528	1.745	3.30492	Positive
Yes	Yes	0	28		Negative		No	No	Negative		MTB not detected			Yes	Negative	Undetermined		2024-10-07	1.264	1.484	85.1752	Indication of high-avidity	2024-10-07	0.528	0.098	0.185606	Negative
Yes	Yes	12.8	18	7.61	Negative		No	No	Positive	17	MTB detected	Trace	Indeterminate	No	Negative	Undetermined		2024-10-07	0.76	1.021	74.4368	Indication of high-avidity	2024-10-07	0.528	0.158	0.299242	Negative
Yes	No	15	20	7.63	Negative		No	No	Negative		MTB not detected			No	Negative	Undetermined		2024-10-07	1.09	1.333	81.7704	Indication of high-avidity	2024-10-07	0.528	0.082	0.155303	Negative
Yes	Yes	9.1	24	3.39	Positive	271	No	No	Negative		MTB detected	Low	Rif resistance not detected	Yes	Negative	Undetermined		2024-10-07	1.317	1.524	86.4173	Indication of high-avidity	2024-10-07	0.528	0.599	1.13447	Positive
Yes	No	16.8	22	7.84	Negative		No	No	Negative		MTB not detected			No	Negative	Undetermined		2025-02-14	0.295	0.363	81.2672	Indication of high-avidity	2024-10-07	0.528	0.126	0.238636	Negative
Yes	Yes	15.9	23	15.38	Negative		Yes		Positive	10	MTB detected	Medium	Rif resistance not detected	Yes	Negative	Undetermined		2024-10-07	0.653	1.031	63.3366	Indication of high-avidity	2024-10-07	0.528	0.399	0.755682	Negative
Yes	Yes	13	18	7.75	Negative		No	No	Negative		MTB not detected			No	Negative	Undetermined		2024-10-07	0.566	0.79	71.6456	Indication of high-avidity	2024-10-07	0.528	0.095	0.179924	Negative
Yes	No	12.9	24	10.4	Positive	490	No	Yes	Positive	5	MTB detected	Medium	Rif resistance not detected	Yes	Negative	Undetermined		2024-10-07	0.804	0.987	81.459	Indication of high-avidity	2024-10-07	0.528	0.052	0.0984848	Negative
Yes	Yes	8.5	22	10.44	Negative		Yes		Positive	8	MTB detected		Rif resistance detected	No	Negative	Undetermined		2024-10-07	0.738	0.949	77.7661	Indication of high-avidity	2024-10-07	0.528	0.207	0.392045	Negative
Yes	Yes	13.1	28	4.88	Negative		Yes		Negative		MTB not detected			Yes	Negative	Undetermined		2024-10-07	1.063	1.408	75.4972	Indication of high-avidity	2024-10-07	0.528	0.156	0.295455	Negative
Yes	No	15.6	18	6.94	Negative		No	No	Negative		MTB not detected			No	Negative	Undetermined		2024-10-07	0.783	1.096	71.4416	Indication of high-avidity	2024-10-07	0.528	0.061	0.11553	Negative
Yes	Yes	9.5	18	15.69	Negative		Yes		Positive	15	MTB detected		Rif resistance not detected	No	Negative	Undetermined		2024-10-07	0.684	1.017	67.2566	Indication of high-avidity	2024-10-07	0.528	0.104	0.19697	Negative
Yes	Yes	13.5	26	12.83	Negative		No	Yes	Positive	4	MTB detected		Rif resistance not detected	No	Negative	Undetermined		2024-10-07	0.503	0.657	76.5601	Indication of high-avidity	2024-10-07	0.528	0.039	0.0738636	Negative
Yes	Yes	8.7	16	5.4	Negative		Yes		Negative		MTB not detected			Yes	Negative	Undetermined		2024-10-07	0.579	0.705	82.1277	Indication of high-avidity	2024-10-07	0.528	0.164	0.310606	Negative
Yes	Yes	13.4	22	8.15	Negative		Yes		Positive	9	MTB detected		Rif resistance not detected	Yes	Negative	Undetermined		2024-10-07	0.749	1.118	66.9946	Indication of high-avidity	2024-10-07	0.528	0.107	0.202652	Negative
Yes	Yes	12	18	8.66	Negative		Yes		Negative		MTB not detected			No	Negative	Undetermined		2024-10-07	1.046	1.381	75.7422	Indication of high-avidity	2024-10-07	0.528	0.075	0.142045	Negative
Yes	Yes	16.1	22	8.47	Negative		Yes		Negative		MTB not detected			Yes	Negative	Undetermined		2024-10-07	0.897	1.415	63.3922	Indication of high-avidity	2024-10-07	0.528	0.137	0.25947	Negative
Yes	Yes	14.5	22	11.04	Negative		No	No	Negative		MTB not detected			Yes	Positive	27.858	46646.7	2024-10-07	1.06	1.467	72.2563	Indication of high-avidity	2024-10-07	0.528	0.129	0.244318	Negative
Yes	Yes	11.5	28	8.93	Negative		Yes		Positive	9	MTB detected		Rif resistance detected	Yes	Negative	Undetermined		2024-10-07	0.701	1.079	64.9676	Indication of high-avidity	2025-02-14	0.683	0.377	0.551977	Negative
Yes	Yes	8.5	22	17.94	Positive	1075	Yes		Positive	5	MTB detected		Rif resistance not detected	Yes	Negative	Undetermined		2024-10-07	1.452	1.778	81.6648	Indication of high-avidity	2024-10-07	0.528	0.037	0.0700758	Negative
Yes	Yes	10	35	4.58	Negative		No	Yes	Negative		MTB not detected			Yes	Negative	Undetermined		2024-10-07	2.013	2.161	93.1513	Indication of high-avidity	2024-10-07	0.528	0.242	0.458333	Negative
Yes	Yes	9.2	48	13.59	Negative		Yes		Positive	6	MTB detected		Rif resistance detected	No	Negative	Undetermined		2024-10-07	1.279	1.506	84.927	Indication of high-avidity	2024-10-07	0.528	0.101	0.191288	Negative
Yes	No	14.6	24	6.82	Negative		Yes		Negative		MTB not detected			No	Negative	Undetermined		2024-10-07	0.848	1.199	70.7256	Indication of high-avidity	2024-10-07	0.528	0.704	1.33333	Positive
Yes	Yes	15	18	6.72	Negative		No	No	Negative		MTB not detected			No	Negative	Undetermined		2024-10-07	0.926	1.167	79.3488	Indication of high-avidity	2024-10-07	0.528	0.084	0.159091	Negative
Yes	Yes	15.8	28	4.36	Negative		Yes		Negative		MTB not detected			No	Negative	Undetermined		2024-10-07	0.765	1.018	75.1473	Indication of high-avidity	2024-10-07	0.528	0.099	0.1875	Negative
Yes	Yes	14	24	11.8	Positive	393	Yes		Positive	9	MTB detected		Rif resistance not detected	Yes	Negative	Undetermined		2024-10-07	1.514	1.76	86.0227	Indication of high-avidity	2024-10-07	0.528	0.038	0.0719697	Negative
Yes	Yes	14.6	18	7.67	Negative		No	No	Negative		MTB not detected			No	Negative	Undetermined		2024-10-07	1.595	1.772	90.0113	Indication of high-avidity	2024-10-07	0.528	0.077	0.145833	Negative
Yes	No	8.4	18	6.09	Positive	61	No	No	Negative		MTB not detected			Yes	Negative	Undetermined		2024-10-07	2.325	2.495	93.1864	Indication of high-avidity	2024-10-07	0.528	0.073	0.138258	Negative
Yes	Yes	13.5	38	8.06	Negative		Yes		Negative		MTB not detected			Yes	Negative	Undetermined		2024-10-07	1.1	1.458	75.4458	Indication of high-avidity	2024-10-07	0.528	0.089	0.168561	Negative
Yes	Yes	10.6	18	16.99	Negative		Yes		Positive	10	MTB detected		Rif resistance not detected	No	Negative	Undetermined		2024-10-07	0.627	1.008	62.2024	Indication of high-avidity	2024-10-07	0.528	0.037	0.0700758	Negative
Yes	Yes	9.7	34	14.13	Positive	24	No	No	Negative		MTB not detected			Yes	Negative	Undetermined		2024-10-07	2.612	2.758	94.7063	Indication of high-avidity	2024-10-07	0.528	1.754	3.32197	Positive
Yes	Yes	13.2	22	4.22	Negative		Yes		Positive	7	MTB detected		Rif resistance not detected	Yes	Negative	Undetermined		2024-10-07	0.795	1.014	78.4024	Indication of high-avidity	2024-10-07	0.528	0.384	0.727273	Negative
Yes	Yes	11.3	16	9.95	Negative		Yes		Negative		MTB not detected			No	Negative	Undetermined		2024-10-07	1.675	1.84	91.0326	Indication of high-avidity	2024-10-07	0.528	0.088	0.166667	Negative
Yes	No	16.8	18	5.91	Negative		Yes		Negative		MTB not detected			No	Negative	Undetermined		2025-02-14	0.734	0.829	88.5404	Indication of high-avidity	2024-10-07	0.528	0.095	0.179924	Negative
Yes	Yes	12	18	3.97	Positive	130	Yes		Positive	15	MTB detected		Rif resistance not detected	No	Negative	Undetermined		2024-10-07	0.974	1.372	70.9913	Indication of high-avidity	2024-10-07	0.528	0.241	0.456439	Negative
Yes	Yes	11.7	30	16.93	Negative		Yes		Negative		MTB not detected			No	Negative	Undetermined		2024-10-07	1.141	1.355	84.2066	Indication of high-avidity	2024-10-07	0.528	0.732	1.38636	Positive
Yes	Yes	6.6	35	21.38	Positive	441	Yes		Positive	10	MTB detected		Rif resistance not detected	Yes	Negative	Undetermined		2024-10-07	1.598	1.876	85.1812	Indication of high-avidity	2024-10-07	0.528	0.418	0.791667	Negative
Yes	No	15.4	32	12.5	Negative		Yes		Negative		MTB not detected			Yes	Negative	Undetermined		2024-10-07	0.894	1.092	81.8681	Indication of high-avidity	2024-10-07	0.528	0.09	0.170455	Negative
Yes	No	14.7	22	9.27	Negative		Yes		Positive	15	MTB detected		Rif resistance not detected	Yes	Negative	Undetermined		2024-10-07	1.238	1.456	85.0275	Indication of high-avidity	2024-10-07	0.528	1.64	3.10606	Positive
Yes	Yes	15.6	22	9.51	Negative		Yes		Negative		MTB not detected			No	Negative	Undetermined		2024-10-07	0.777	0.908	85.5727	Indication of high-avidity	2024-10-07	0.528	0.044	0.0833333	Negative
Yes	Yes	14.4	18	3.24	Negative		Yes		Negative		MTB not detected			Yes	Negative	Undetermined		2024-10-07	1.2	1.475	81.3559	Indication of high-avidity	2024-10-07	0.528	0.105	0.198864	Negative
Yes	Yes	13.9	22	5.77	Positive	74	Yes		Negative		MTB not detected			Yes	Negative	Undetermined		2024-10-07	1.666	2.054	81.11	Indication of high-avidity	2024-10-07	0.528	0.026	0.0492424	Negative
Yes	Yes	12.3	24	11.9	Negative		Yes		Negative		MTB not detected			No	Negative	Undetermined		2024-10-07	1.036	1.362	76.0646	Indication of high-avidity	2024-10-07	0.528	0.118	0.223485	Negative
Yes	Yes	14.7	22	10.54	Negative		Yes		Positive	8	MTB detected		Rif resistance detected	Yes	Negative	Undetermined		2024-10-07	1.007	1.207	83.43	Indication of high-avidity	2024-10-07	0.528	0.036	0.0681818	Negative
Yes	No	13.5	18	10.72	Negative		Yes		Negative		MTB not detected			No	Negative	Undetermined		2024-10-07	0.949	1.268	74.8423	Indication of high-avidity	2024-10-07	0.528	0.038	0.0719697	Negative
Yes	Yes	15.1	22	7.08	Positive	551	No	Yes	Negative		MTB not detected			No	Negative	Undetermined		2024-10-07	0.608	0.806	75.4342	Indication of high-avidity	2024-10-07	0.528	0.053	0.100379	Negative
Yes	No	12.2	20	9.16	Positive	388	Yes		Negative		MTB not detected			Yes	Negative	Undetermined		2024-10-07	1.019	1.34	76.0448	Indication of high-avidity	2024-10-07	0.528	0.064	0.121212	Negative
Yes	Yes	14.6	18	7.18	Negative		Yes		Negative		MTB not detected			No	Negative	Undetermined		2024-10-07	0.723	0.927	77.9935	Indication of high-avidity	2024-10-07	0.528	0.061	0.11553	Negative
Yes	Yes	10.8	32	12.84	Positive	217	Yes		Negative		MTB not detected			No	Negative	Undetermined		2024-10-07	1.076	1.325	81.2075	Indication of high-avidity	2024-10-07	0.528	0.09	0.170455	Negative
Yes	Yes	9.5	22	13.98	Negative		Yes		Positive	7	MTB detected		Rif resistance not detected	Yes	Negative	Undetermined		2024-10-07	1.212	1.529	79.2675	Indication of high-avidity	2024-10-07	0.528	0.052	0.0984848	Negative
Yes	Yes	8.4	18	3.96	Positive	274	Yes		Negative		MTB not detected			No	Negative	Undetermined		2024-10-07	0.787	1.045	75.311	Indication of high-avidity	2024-10-07	0.528	0.076	0.143939	Negative
Yes	No	9.7	22	3.53	Positive	18	No	No	Positive	14	MTB detected		Rif resistance not detected	No	Positive	36.087	133.2	2024-10-07	0.614	0.875	70.1714	Indication of high-avidity	2024-10-07	0.528	0.051	0.0965909	Negative
Yes	Yes	16	28	9.64	Negative		Yes		Negative		MTB not detected			Yes	Negative	Undetermined		2024-10-07	1.573	1.884	83.4926	Indication of high-avidity	2024-10-07	0.528	0.032	0.0606061	Negative
Yes	Yes	12.5	16	13.83	Negative		Yes		Positive	8	MTB detected		Rif resistance not detected	Yes	Negative	Undetermined		2024-10-07	1.12	1.309	85.5615	Indication of high-avidity	2024-10-07	0.528	0.111	0.210227	Negative
Yes	Yes	13.8	22	11.52	Negative		Yes		Positive	26	MTB detected		Rif resistance not detected	Yes	Negative	Undetermined		2024-10-07	0.683	1.015	67.2906	Indication of high-avidity	2024-10-07	0.528	0.114	0.215909	Negative
Yes	Yes	16.6	18	7.74	Negative		No	No	Negative		MTB not detected			No	Negative	Undetermined		2024-10-11	0.572	0.904	63.2743	Indication of high-avidity	2024-10-11	0.511	0.117	0.228963	Negative
Yes	No	14.7	24	7.29	Negative		Yes		Negative		MTB not detected			No	Negative	Undetermined		2024-10-11	1.508	1.879	80.2555	Indication of high-avidity	2024-10-11	0.511	0.018	0.035225	Negative
Yes	Yes	14.7	68	5.18	Negative		Yes		Negative		MTB not detected			No	Negative	Undetermined		2024-10-11	1.763	1.941	90.8295	Indication of high-avidity	2024-10-11	0.511	0.032	0.0626223	Negative
Yes	Yes	12.3	18	8.77	Positive	464	Yes		Positive	8	MTB detected		Rif resistance not detected	Yes	Negative	Undetermined		2024-10-11	2.131	2.192	97.2172	Indication of high-avidity	2024-10-11	0.511	0.027	0.0528376	Negative
Yes	No	9.8	22	11.69	Positive	25	Yes		Positive	14	MTB detected		Rif resistance not detected	Yes	Positive	35.144	676.5	2024-10-11	2.013	2.197	91.6249	Indication of high-avidity	2024-10-11	0.511	0.027	0.0528376	Negative
Yes	Yes	14.9	44	8.02	Negative		No	Yes	Negative		MTB not detected			No	Negative	Undetermined		2024-10-11	1.302	1.553	83.8377	Indication of high-avidity	2024-10-11	0.511	0.05	0.0978474	Negative
Yes	Yes	16.3	22	5.29	Negative		Yes		Negative		MTB not detected			No	Negative	Undetermined		2024-10-11	0.461	1.96	23.5204	Indication of low-avidity	2024-10-11	0.511	0.025	0.0489237	Negative
Yes	Yes	13.9	18	5.29	Negative		Yes		Negative		MTB not detected			Yes	Negative	Undetermined		2024-10-11	1.182	1.388	85.1585	Indication of high-avidity	2024-10-11	0.511	0.147	0.287671	Negative
Yes	Yes	9.8	28	8.88	Negative		Yes		Positive	7	MTB detected		Rif resistance not detected	No	Negative	Undetermined		2024-10-11	1.368	1.581	86.5275	Indication of high-avidity	2024-10-11	0.511	0.097	0.189824	Negative
Yes	Yes	12.8	20	7.16	Negative		Yes		Negative		MTB not detected			Yes	Negative	Undetermined		2024-10-11	1.08	1.271	84.9725	Indication of high-avidity	2024-10-11	0.511	0.058	0.113503	Negative
Yes	Yes	13.3	22	17.95	Negative		Yes		Positive	6	MTB detected		Rif resistance not detected	Yes	Negative	Undetermined		2024-10-11	1.282	1.51	84.9007	Indication of high-avidity	2024-10-11	0.511	0.077	0.150685	Negative
Yes	Yes	10.9	24	12.44	Negative		No	Yes	Positive	6	MTB detected		Rif resistance not detected	No	Negative	Undetermined		2024-10-11	0.989	1.279	77.326	Indication of high-avidity	2024-10-11	0.511	0.182	0.356164	Negative
Yes	No	15.1	28	8.46	Negative		Yes		Negative		MTB not detected			No	Negative	Undetermined		2024-10-11	1.334	1.548	86.1757	Indication of high-avidity	2024-10-11	0.511	0.192	0.375734	Negative
Yes	Yes	16.2	16	8.9	Negative		Yes		Negative		MTB not detected			No	Negative	Undetermined		2024-12-09	1.62	1.837	88.1873	Indication of high-avidity	2024-10-11	0.511	0.087	0.170254	Negative
Yes	Yes	13.3	40	14.91	Negative		Yes		Negative		MTB not detected			Yes	Negative	Undetermined		2024-10-11	1.675	1.855	90.2965	Indication of high-avidity	2024-10-11	0.511	0.116	0.227006	Negative
Yes	Yes	13.3	44	11.61	Negative		Yes		Positive	6	MTB detected		Rif resistance not detected	Yes	Negative	Undetermined		2024-10-11	1.649	1.857	88.7991	Indication of high-avidity	2024-10-11	0.511	0.057	0.111546	Negative
Yes	Yes	9.5	18	11.84	Negative		Yes		Positive	5	MTB detected		Rif resistance not detected	No	Negative	Undetermined		2024-10-11	0.801	1.085	73.8249	Indication of high-avidity	2024-10-11	0.511	0.052	0.101761	Negative
Yes	Yes	14.6	24	6.96	Negative		Yes		Negative		MTB not detected			No	Negative	Undetermined		2024-10-11	1.2	1.519	78.9993	Indication of high-avidity	2024-10-11	0.511	0.034	0.0665362	Negative
Yes	No	13.1	18	4.44	Negative		Yes		Positive	8	MTB detected		Rif resistance not detected	No	Negative	Undetermined		2024-10-11	1.19	1.416	84.0395	Indication of high-avidity	2024-10-11	0.511	0.042	0.0821918	Negative
Yes	Yes	14	20	8.6	Negative		Yes		Negative		MTB not detected			No	Negative	Undetermined		2024-10-11	1.087	1.389	78.2577	Indication of high-avidity	2024-10-11	0.511	0.021	0.0410959	Negative
Yes	Yes	13.5	22	7.56	Negative		Yes		Positive	11	MTB detected		Rif resistance not detected	No	Negative	Undetermined		2024-10-11	0.959	1.258	76.2321	Indication of high-avidity	2024-10-11	0.511	0.039	0.0763209	Negative
Yes	No	16.7	20	7.57	Negative		Yes		Negative		MTB not detected			No	Negative	Undetermined		2024-10-11	0.909	1.048	86.7366	Indication of high-avidity	2024-10-11	0.511	0.027	0.0528376	Negative
Yes	Yes	12.8	18	6.96	Positive	407	Yes		Negative		MTB not detected			Yes	Negative	Undetermined		2024-10-11	1.361	1.475	92.2712	Indication of high-avidity	2024-10-11	0.511	0.03	0.0587084	Negative
Yes	Yes	13.9	22	7.72	Negative		Yes		Negative		MTB not detected			No	Negative	Undetermined		2024-10-11	1.77	1.959	90.3522	Indication of high-avidity	2024-10-11	0.511	0.306	0.598826	Negative
Yes	Yes	8.4	18	6.22	Positive	85	Yes		Positive	7	MTB detected		Rif resistance not detected	No	Negative	Undetermined		2024-10-11	1.934	2.147	90.0792	Indication of high-avidity	2024-10-11	0.511	0.279	0.545988	Negative
Yes	Yes	14.7	20	9.41	Negative		Yes		Negative		MTB not detected			Yes	Negative	Undetermined		2024-10-11	0.757	1.082	69.963	Indication of high-avidity	2024-10-11	0.511	0.033	0.0645793	Negative
Yes	Yes	16	28	8.66	Negative		Yes		Positive	7	MTB detected		Rif resistance not detected	Yes	Negative	Undetermined		2024-10-11	0.858	1.033	83.0591	Indication of high-avidity	2024-10-11	0.511	0.068	0.133072	Negative
Yes	No	13.4	94	5.58	Positive	3	Yes		Negative		MTB not detected			Yes	Positive	36.493	102.3	2024-10-11	1.257	1.51	83.245	Indication of high-avidity	2024-10-11	0.511	0.02	0.0391389	Negative
Yes	No	13.8	18	7.04	Negative		Yes		Positive	12	MTB detected		Rif resistance not detected	No	Positive	28.744	120.3	2024-10-11	0.919	1.083	84.8569	Indication of high-avidity	2024-10-11	0.511	0.343	0.671233	Negative
Yes	Yes	11.4	22	11.32	Negative		Yes		Negative		MTB not detected			Yes	Negative	Undetermined		2024-10-11	1.393	1.722	80.8943	Indication of high-avidity	2024-10-11	0.511	0.028	0.0547945	Negative
Yes	Yes	12	22	7.96	Negative		Yes		Negative		MTB not detected			No	Negative	Undetermined		2024-10-11	1.1	1.268	86.7508	Indication of high-avidity	2024-10-11	0.511	0.029	0.0567515	Negative
Yes	Yes	14	15	11.92	Negative		Yes		Negative		MTB not detected			No	Negative	Undetermined		2024-10-11	1.028	1.309	78.5332	Indication of high-avidity	2024-10-11	0.511	0.031	0.0606654	Negative
Yes	Yes	13.8	24	12.12	Negative		Yes		Negative		MTB not detected			No	Negative	Undetermined		2024-10-11	1.986	2.255	88.071	Indication of high-avidity	2024-10-11	0.511	0.029	0.0567515	Negative
Yes	Yes	11.2	22	9.9	Negative		No	Yes	Positive	13	MTB detected		Rif resistance not detected	No	Negative	Undetermined		2024-10-11	0.738	0.969	76.161	Indication of high-avidity	2024-10-11	0.511	0.028	0.0547945	Negative
Yes	Yes	14	22	6.09	Negative		Yes		Negative		MTB not detected			No	Negative	Undetermined		2024-10-11	1.161	1.493	77.7629	Indication of high-avidity	2024-10-11	0.511	0.045	0.0880626	Negative
Yes	Yes	14.3	18	8.09	Negative		Yes		Negative		MTB not detected			Yes	Negative	Undetermined		2024-12-09	1.43	1.631	87.6763	Indication of high-avidity	2024-10-11	0.511	0.049	0.0958904	Negative
Yes	Yes	13	26	9.71	Positive	518	Yes		Negative		MTB not detected			No	Negative	Undetermined		2024-10-11	2.196	2.317	94.7777	Indication of high-avidity	2024-10-11	0.511	0.158	0.309198	Negative
Yes	Yes	13.2	22	5.54	Negative		Yes		Negative		MTB not detected			Yes	Negative	Undetermined		2024-10-11	1.603	1.905	84.147	Indication of high-avidity	2024-10-11	0.511	0.071	0.138943	Negative
Yes	Yes	16.9	20	6.65	Negative		No	No	Negative		MTB not detected			No	Negative	Undetermined		2024-10-11	1.042	1.269	82.1119	Indication of high-avidity	2024-10-11	0.511	0.02	0.0391389	Negative
Yes	Yes	13.6	26	14.65	Negative		Yes		Positive	8	MTB detected		Rif resistance not detected	Yes	Negative	Undetermined		2024-10-11	0.504	0.821	61.3886	Indication of high-avidity	2024-10-11	0.511	0.028	0.0547945	Negative
Yes	Yes	13.2	28	7.18	Negative		Yes		Negative		MTB not detected			No	Negative	Undetermined		2024-10-11	1.141	1.315	86.7681	Indication of high-avidity	2024-10-11	0.511	0.37	0.72407	Negative
Yes	Yes	10.4	22	25.09	Negative		Yes		Positive	10	MTB detected		Rif resistance not detected	No	Negative	Undetermined		2024-10-11	1.321	1.607	82.2029	Indication of high-avidity	2024-10-11	0.511	0.146	0.285714	Negative
Yes	Yes	14.4	22	10.04	Negative		No	No	Negative		MTB not detected			No	Negative	Undetermined		2024-10-11	1.164	1.373	84.7779	Indication of high-avidity	2024-10-11	0.511	0.23	0.450098	Negative
Yes	No	10.5	26	9.72	Positive	343	Yes		Positive	8	MTB detected		Rif resistance not detected	Yes	Negative	Undetermined		2024-11-08	1.048	1.355	77.3432	Indication of high-avidity	2024-11-08	0.669	0.045	0.0672646	Negative
Yes	Yes	7.6	22	8.21	Positive	73	Yes		Negative		MTB not detected			Yes	Positive	37.039	107.4	2024-11-08	2.206	2.477	89.0593	Indication of high-avidity	2024-11-08	0.669	1.215	1.81614	Positive
Yes	Yes	11.2	0	4.45	Negative		No	No	Negative		MTB not detected			No	Negative	Undetermined		2024-10-11	1.522	1.834	82.988	Indication of high-avidity	2024-10-11	0.511	0.031	0.0606654	Negative
Yes	Yes	0	0		Negative		Yes		Negative		MTB not detected			No	Negative	Undetermined		2024-10-11	0.962	1.183	81.3187	Indication of high-avidity	2024-10-11	0.511	0.04	0.0782779	Negative
Yes	Yes	0	0		Positive		Yes		Negative		MTB not detected			No	Negative	Undetermined		2024-10-11	1.8	2.012	89.4632	Indication of high-avidity	2024-10-11	0.511	0.044	0.0861057	Negative
Yes	Yes	16	0	6.31	Negative		Yes		Negative		MTB not detected			No	Negative	Undetermined		2024-10-11	0.86	1.076	79.9257	Indication of high-avidity	2024-10-11	0.511	0.068	0.133072	Negative
Yes	No	14.4	0	8.98	Negative		No	No	Positive	22	MTB detected		Indeterminate	Yes	Negative	Undetermined		2024-10-11	0.973	1.437	67.7105	Indication of high-avidity	2024-10-11	0.511	0.069	0.135029	Negative
Yes	Yes	13.3	0	5.72	Positive	211	Yes		Positive	8	MTB detected		Rif resistance not detected	No	Positive	38.444	48	2024-10-11	1.225	1.385	88.4477	Indication of high-avidity	2024-10-11	0.511	0.046	0.0900196	Negative
Yes	No	15.9	0	9.36	Negative		Yes		Negative		MTB not detected			Yes	Negative	Undetermined		2024-10-11	2.212	2.355	93.9278	Indication of high-avidity	2024-10-11	0.511	0.017	0.0332681	Negative
Yes	Yes	15.1	0	6.96	Negative		Yes		Negative		MTB not detected			Yes	Negative	Undetermined		2024-10-11	1.372	1.595	86.0188	Indication of high-avidity	2024-10-11	0.511	0.148	0.289628	Negative
Yes	Yes	13	0	7.02	Negative		No	No	Positive	6	MTB detected		Rif resistance not detected	No	Negative	Undetermined		2024-10-11	1.401	1.743	80.3787	Indication of high-avidity	2024-10-11	0.511	0.15	0.293542	Negative
Yes	Yes	16.3	0	6.17	Negative		No	No	Positive	7	MTB detected		Rif resistance not detected	No	Negative	Undetermined		2024-10-11	1.164	1.52	76.5789	Indication of high-avidity	2024-10-11	0.511	0.032	0.0626223	Negative
Yes	Yes	17.5	0	5.43	Negative		Yes		Negative		MTB not detected			No	Negative	Undetermined		2024-10-11	1.048	1.228	85.342	Indication of high-avidity	2024-10-11	0.511	0.05	0.0978474	Negative
Yes	Yes	13.3	0	8.39	Negative		Yes		Negative		MTB not detected			Yes	Negative	Undetermined		2024-10-11	1.273	1.473	86.4223	Indication of high-avidity	2024-10-11	0.511	0.155	0.303327	Negative
Yes	Yes	12.5	0	6.05	Positive	323	Yes		Negative		MTB not detected			No	Negative	Undetermined		2024-10-11	1.816	2.134	85.0984	Indication of high-avidity	2024-10-11	0.511	0.034	0.0665362	Negative
Yes	Yes	11.6	0	15.12	Positive	704	Yes		Negative		MTB not detected			No	Negative	Undetermined		2024-10-11	2.03	2.278	89.1133	Indication of high-avidity	2024-10-11	0.511	2.24	4.38356	Positive
Yes	No	14	0	9.85	Positive	1436	Yes		Negative		MTB not detected			Yes	Negative	Undetermined		2024-10-11	2.27	2.345	96.8017	Indication of high-avidity	2024-10-11	0.511	0.085	0.166341	Negative
Yes	Yes	11.5	0	6.92	Positive	766	No	Yes	Negative		MTB not detected			No	Negative	Undetermined		2024-10-11	1.717	1.864	92.1137	Indication of high-avidity	2024-10-11	0.511	0.075	0.146771	Negative
Yes	Yes	15.4	0	4.51	Negative		Yes		Negative		MTB not detected			Yes	Negative	Undetermined		2024-10-11	1.245	1.528	81.4791	Indication of high-avidity	2024-10-11	0.511	0.047	0.0919765	Negative
Yes	Yes	14.7	0	11.84	Negative		Yes		Negative		MTB not detected			Yes	Negative	Undetermined		2024-10-11	0.628	0.762	82.4147	Indication of high-avidity	2024-10-11	0.511	0.095	0.18591	Negative
Yes	Yes	12.5	0	5.69	Positive	65	No	Yes	Negative		MTB not detected			No	Negative	Undetermined		2024-10-11	1.232	1.592	77.3869	Indication of high-avidity	2024-10-11	0.511	0.027	0.0528376	Negative
Yes	Yes	14.8	0	7.77	Negative		Yes		Negative		MTB not detected			No	Negative	Undetermined		2024-10-11	1.334	1.618	82.4475	Indication of high-avidity	2024-10-11	0.511	0.027	0.0528376	Negative
Yes	Yes	10.5	0	9.82	Negative		Yes		Negative		MTB not detected			No	Negative	Undetermined		2024-10-11	1.443	1.824	79.1118	Indication of high-avidity	2024-10-11	0.511	0.027	0.0528376	Negative
Yes	No	15.6	0	7.16	Negative		Yes		Negative		MTB not detected			No	Negative	Undetermined		2024-10-11	1.244	1.452	85.6749	Indication of high-avidity	2024-10-11	0.511	0.033	0.0645793	Negative
Yes	Yes	15.3	0	4.96	Positive	270	No	No	Negative		MTB not detected			Yes	Negative	Undetermined		2024-10-11	2.087	2.354	88.6576	Indication of high-avidity	2024-10-11	0.511	0.075	0.146771	Negative
Yes	Yes	15.2	0	10.94	Negative		Yes		Negative		MTB not detected			No	Negative	Undetermined		2024-10-11	1.917	2.211	86.7028	Indication of high-avidity	2024-10-11	0.511	1.285	2.51468	Positive
Yes	Yes	12.4	0	5.68	Positive	418	No	No	Negative		MTB not detected			Yes	Negative	Undetermined		2024-10-11	1.349	1.709	78.935	Indication of high-avidity	2024-10-11	0.511	0.016	0.0313112	Negative
Yes	Yes	14.5	0	6.23	Negative		No	No	Positive	7	MTB detected		Rif resistance not detected	No	Negative	Undetermined		2024-10-11	1.672	1.901	87.9537	Indication of high-avidity	2024-10-11	0.511	0.1	0.195695	Negative
Yes	Yes	13.3	0	8.93	Positive	276	Yes		Negative		MTB not detected			No	Negative	Undetermined		2024-10-11	1.158	1.37	84.5255	Indication of high-avidity	2024-10-11	0.511	0.019	0.037182	Negative
Yes	Yes	9.6	0	7.55	Positive	146	Yes		Positive	18	MTB detected		Rif resistance not detected	Yes	Positive	28.24	16459.8	2024-10-11	2.163	2.409	89.7883	Indication of high-avidity	2024-10-11	0.511	0.038	0.074364	Negative
Yes	Yes	14.2	0	7.98	Negative		Yes		Negative		MTB not detected			No	Negative	Undetermined		2024-10-11	1.051	1.328	79.1416	Indication of high-avidity	2024-10-11	0.511	0.018	0.035225	Negative
Yes	Yes	14.6	0	6.68	Negative		Yes		Negative		MTB not detected			Yes	Negative	Undetermined		2024-11-08	1.783	1.938	92.0021	Indication of high-avidity	2024-11-08	0.669	0.009	0.0134529	Negative
Yes	Yes	9.5	0	18.93	Negative		No	No	Negative		MTB not detected			No	Negative	Undetermined		2024-11-08	1.082	1.321	81.9076	Indication of high-avidity	2024-11-08	0.669	0.068	0.101644	Negative
Yes	Yes	13.5	0	8.96	Negative		Yes		Negative		MTB not detected			No	Negative	Undetermined		2024-11-08	1.416	1.744	81.1927	Indication of high-avidity	2024-11-08	0.669	0.134	0.200299	Negative
Yes	Yes	14.2	0	7.88	Negative		Yes		Negative		MTB not detected			Yes	Negative	Undetermined		2024-12-09	1.538	1.735	88.6455	Indication of high-avidity	2024-12-09	0.484	0.301	0.621901	Negative
Yes	Yes	12.3	0	16.18	Negative		No	No	Positive	7	MTB detected		Rif resistance not detected	No	Negative	Undetermined		2024-10-11	0.839	1.079	77.7572	Indication of high-avidity	2024-10-11	0.511	0.154	0.30137	Negative
Yes	Yes	15.7	0	4.79	Negative		Yes		Negative		MTB not detected			Yes	Negative	Undetermined		2024-11-08	1.19	1.447	82.2391	Indication of high-avidity	2024-11-08	0.669	0.08	0.119581	Negative
Yes	No	16.5	0	10.02	Negative		No	No	Negative		MTB not detected			No	Negative	Undetermined		2024-11-08	0.549	0.866	63.3949	Indication of high-avidity	2024-11-08	0.669	0.228	0.340807	Negative
Yes	No	16	0	16.29	Negative		Yes		Negative		MTB not detected			Yes	Negative	Undetermined		2024-11-08	1.402	1.513	92.6636	Indication of high-avidity	2024-11-08	0.669	0.103	0.153961	Negative
Yes	No	15.6	0	6.78	Positive	732	Yes		Negative		MTB not detected			Yes	Negative	Undetermined		2024-10-11	1.939	2.051	94.5392	Indication of high-avidity	2024-10-11	0.511	0.023	0.0450098	Negative
No	Yes	13.2	0	5.11	Positive	292	No	No	Negative		MTB not detected			Yes	Negative	Undetermined		2024-10-11	1.929	2.09	92.2967	Indication of high-avidity	2024-10-11	0.511	0.037	0.072407	Negative
Yes	Yes	13.1	0	8	Negative		Yes		Negative		MTB not detected			No	Negative	Undetermined		2024-11-08	1.458	1.721	84.7182	Indication of high-avidity	2024-11-08	0.669	0.35	0.523169	Negative
Yes	No	12.8	0	13.85	Negative		Yes		Positive	10	MTB detected		Rif resistance not detected	Yes	Negative	Undetermined		2024-10-11	1.003	1.211	82.8241	Indication of high-avidity	2024-10-11	0.511	0.154	0.30137	Negative
Yes	No	13.7	0	3.96	Positive	373	No	Yes	Negative		MTB not detected			No	Negative	Undetermined		2024-10-11	1.192	1.474	80.8684	Indication of high-avidity	2024-10-11	0.511	0.037	0.072407	Negative
Yes	Yes	14.1	0	5	Negative		Yes		Positive	7	MTB detected		Rif resistance not detected	No	Negative	Undetermined		2024-10-11	1.183	1.53	77.3203	Indication of high-avidity	2024-10-11	0.511	0.038	0.074364	Negative
Yes	Yes	14	0	13.88	Negative		Yes		Negative		MTB not detected			Yes	Negative	Undetermined		2024-12-09	2.683	2.845	94.3058	Indication of high-avidity	2024-12-09	0.484	0.104	0.214876	Negative
Yes	No	13.2	0	11.56	Negative		Yes		Negative		MTB not detected			No	Negative	Undetermined		2024-11-08	0.922	1.198	76.9616	Indication of high-avidity	2024-11-08	0.669	0.087	0.130045	Negative
Yes	Yes	11.2	0	16.6	Positive	426	No	Yes	Negative		MTB not detected			No	Positive	38.127	57.6	2024-10-11	1.01	1.199	84.2369	Indication of high-avidity	2024-10-11	0.511	0.053	0.103718	Negative
Yes	Yes	12.3	0	6.91	Negative		Yes		Negative		MTB not detected			Yes	Negative	Undetermined		2024-11-08	1.384	1.607	86.1232	Indication of high-avidity	2024-11-08	0.669	0.123	0.183857	Negative
Yes	No	15.06	0	6.22	Negative		No	No	Negative		MTB not detected			No	Negative	Undetermined		2024-11-08	0.665	0.754	88.1963	Indication of high-avidity	2024-11-08	0.669	0.11	0.164425	Negative
Yes	Yes	11.8	24	3.12	Positive	158	Yes		Negative		MTB not detected			Yes	Negative	Undetermined		2024-10-11	1.631	2.008	81.2251	Indication of high-avidity	2024-10-11	0.511	0.018	0.035225	Negative
Yes	Yes	0	20		Negative		No	Yes	Negative		MTB not detected			No	Negative	Undetermined		2024-11-08	1.322	1.664	79.4471	Indication of high-avidity	2024-11-08	0.669	0.06	0.0896861	Negative
Yes	Yes	11.9	24	10.3	Negative		Yes		Positive	6	MTB detected		Rif resistance not detected	Yes	Negative	Undetermined		2024-10-11	0.999	1.212	82.4257	Indication of high-avidity	2024-10-11	0.511	0.047	0.0919765	Negative
Yes	Yes	12.7	26	4.9	Negative		Yes		Positive	8	MTB detected		Rif resistance not detected	No	Negative	Undetermined		2024-10-11	1.374	1.588	86.5239	Indication of high-avidity	2025-02-14	0.683	0.579	0.847731	Negative
Yes	Yes	10.8	26	8.45	Positive	657	Yes		Positive	11	MTB detected		Rif resistance detected	Yes	Positive	39.192	31.2	2024-10-11	1.651	1.798	91.8242	Indication of high-avidity	2024-10-11	0.511	0.03	0.0587084	Negative
Yes	Yes	13.3	26	10.55	Negative		No	No	Negative		MTB not detected			Yes	Negative	Undetermined		2024-11-08	1.117	1.218	91.7077	Indication of high-avidity	2024-11-08	0.669	0.109	0.16293	Negative
Yes	Yes	14.9	24	7.26	Negative		No	Yes	Negative		MTB not detected			No	Negative	Undetermined		2024-11-08	1.321	1.601	82.5109	Indication of high-avidity	2024-11-08	0.669	2.693	4.02541	Positive
Yes	Yes	15.8	26	7.88	Positive	83	Yes		Negative		MTB not detected			Yes	Positive	39.247	30.3	2024-10-11	1.359	1.672	81.2799	Indication of high-avidity	2024-10-11	0.511	0.016	0.0313112	Negative
Yes	Yes	10.5	28	3.07	Positive	41	Yes		Negative		MTB not detected			No	Negative	Undetermined		2024-10-11	1.526	1.886	80.912	Indication of high-avidity	2024-10-11	0.511	0.176	0.344423	Negative
Yes	Yes	14.6	20	8.27	Negative		Yes		Negative		MTB not detected			No	Negative	Undetermined		2024-11-08	1.583	1.699	93.1725	Indication of high-avidity	2024-11-08	0.669	0.148	0.221226	Negative
Yes	Yes	15.4	14	16.09	Negative		No	No	Negative		MTB not detected			No	Negative	Undetermined		2024-11-08	1.336	1.506	88.7118	Indication of high-avidity	2024-11-08	0.669	0.241	0.360239	Negative
Yes	No	13.2	24	10.99	Positive	501	Yes		Negative		MTB not detected			Yes	Positive	36.418	153	2024-10-11	2.086	2.086	100	Indication of high-avidity	2024-10-11	0.511	0.144	0.2818	Negative
Yes	Yes	13.4	19	6.81	Negative		Yes		Negative		MTB not detected			Yes	Negative	Undetermined		2024-11-08	1.149	1.353	84.9224	Indication of high-avidity	2024-11-08	0.669	0.211	0.315396	Negative
Yes	No	15.5	24	4.4	Negative		Yes		Negative		MTB not detected			No	Negative	Undetermined		2024-11-08	1.009	1.058	95.3686	Indication of high-avidity	2024-11-08	0.669	0.125	0.186846	Negative
Yes	Yes	13.9	26	12.1	Positive	152	Yes		Negative		MTB not detected			Yes	Negative	Undetermined		2024-10-11	1.423	1.67	85.2096	Indication of high-avidity	2024-10-11	0.511	0.015	0.0293542	Negative
Yes	Yes	11.1	26	6.18	Negative		No	No	Positive	6	MTB detected		Rif resistance not detected	No	Negative	Undetermined		2024-10-11	0.893	1.242	71.9002	Indication of high-avidity	2024-10-11	0.511	0.116	0.227006	Negative
Yes	No	16.7	26	9.65	Positive	184	Yes		Negative		MTB not detected			Yes	Negative	Undetermined		2024-10-11	1.67	2.042	81.7826	Indication of high-avidity	2024-10-11	0.511	0.033	0.0645793	Negative
Yes	Yes	13.8	22	11.34	Negative		No	Yes	Positive	14	MTB detected		Rif resistance not detected	No	Negative	Undetermined		2024-10-11	1.287	1.513	85.0628	Indication of high-avidity	2024-10-11	0.511	0.024	0.0469667	Negative
Yes	Yes	11.3	18	10.07	Negative		Yes		Positive	8	MTB detected		Rif resistance not detected	No	Negative	Undetermined		2024-10-11	0.846	0.954	88.6792	Indication of high-avidity	2024-10-11	0.511	0.087	0.170254	Negative
Yes	Yes	23.2	35	3.27	Negative		Yes		Positive	5	MTB detected		Rif resistance not detected	No	Negative	Undetermined		2024-11-08	1.142	1.48	77.1622	Indication of high-avidity	2024-11-08	0.669	0.036	0.0538117	Negative
Yes	Yes	13.3	18	8.16	Positive	422	Yes		Negative		MTB not detected			Yes	Negative	Undetermined		2024-11-08	1.869	2.132	87.6642	Indication of high-avidity	2024-11-08	0.669	0.051	0.0762332	Negative
Yes	Yes	10.2	20	11	Negative		Yes		Positive	9	MTB detected		Rif resistance not detected	No	Negative	Undetermined		2024-11-08	1.237	1.536	80.5339	Indication of high-avidity	2024-11-08	0.669	0.106	0.158445	Negative
Yes	No	12	22	12.7	Negative		Yes		Positive	8	MTB detected		Rif resistance not detected	No	Negative	Undetermined		2024-11-08	1.289	1.511	85.3077	Indication of high-avidity	2024-11-08	0.669	0.108	0.161435	Negative
No	No	12.8	18	8.27	Positive	612	Yes		Negative		MTB not detected			Yes	Negative	Undetermined		2024-11-08	1.04	1.397	74.4452	Indication of high-avidity	2024-11-08	0.669	0.016	0.0239163	Negative
Yes	Yes	21.9	18	7.58	Positive	316	Yes		Negative		MTB not detected			Yes	Negative	Undetermined		2024-11-08	1.491	1.75	85.2	Indication of high-avidity	2024-11-08	0.669	0.203	0.303438	Negative
Yes	Yes	13.2	18	8.06	Positive	210	Yes		Positive	9	MTB detected		Rif resistance not detected	Yes	Negative	Undetermined		2024-11-08	1.853	1.873	98.9322	Indication of high-avidity	2024-11-08	0.669	0.025	0.0373692	Negative
Yes	Yes	9.3	24	7.42	Positive	263	No	No	Positive	7	MTB detected		Rif resistance not detected	No	Negative	Undetermined		2024-11-08	1.412	1.682	83.9477	Indication of high-avidity	2024-11-08	0.669	0.099	0.147982	Negative
Yes	No	15.3	0	3.21	Negative		Yes		Negative		MTB not detected			No	Negative	Undetermined		2024-11-08	1.201	1.564	76.7903	Indication of high-avidity	2024-11-08	0.669	0.119	0.177877	Negative
